# Supplementary material for: SINCERITIES: inferring gene regulatory networks from time-stamped single cell transcriptional expression profiles
Source: Bioinformatics. 2017 Sep 14;34(2):258–66. doi: 10.1093/bioinformatics/btx575 (PMC5860204; doi:10.1093/bioinformatics/btx575)
Supplement: Supplementary Data [file btx575_supp.zip]

Archive with 3 entries (2 files):
- btx575-suppl_data/
- btx575-suppl_data/Supplementary File.pdf
- btx575-suppl_data/Supplementary Material SINCERITIES.pdf
